# Supplementary material for: Treatment Failure and Overall Survival in Patients with Sinonasal Squamous Cell Carcinoma (SNSCC): A Systematic Review and Meta-Analysis
Source: Cancers (Basel). 2026 Mar 13;18(6):948. doi: 10.3390/cancers18060948 (PMC13024341; doi:10.3390/cancers18060948)
Supplement: Supplementary file 1 [file cancers-18-00948-s001.zip]

Archive with 2 entries (2 files):
- cancers-4151071 29.01.2026 PRISMA_2020_checklist (2).pdf
- cancers-4151071-supplementary for xml.pdf
